# Supplementary material for: Functional Characterization of a Spectrum of Novel Romano-Ward Syndrome KCNQ1 Variants
Source: Int J Mol Sci. 2023 Jan 10;24(2):1350. doi: 10.3390/ijms24021350 (PMC9865342; doi:10.3390/ijms24021350)
Supplement: Supplementary file 1 [file ijms-24-01350-s001.zip]

Archive with 1 entries (1 files):
- ijms-2097812-supplementary.pdf
